# Supplementary material for: Internal guide RNA interactions interfere with Cas9-mediated cleavage
Source: Nat Commun. 2016 Jun 10;7:11750. doi: 10.1038/ncomms11750 (PMC4906408; doi:10.1038/ncomms11750)
Supplement: Supplementary Software — Python script to calculate whether a gRNA could contain internal interactions, both within the gene-specific region and between the gene-specific region and gRNA backbone. Use of the script is described in detail in the Methods. [file ncomms11750-s2.zip]

Archive with 1 entries (1 files):
- gRNAInteractionScreen_ThymeFeb2016.py
