# Supplementary material for: Internal guide RNA interactions interfere with Cas9-mediated cleavage
Source: Nat Commun. 2016 Jun 10;7:11750. doi: 10.1038/ncomms11750 (PMC4906408; doi:10.1038/ncomms11750)
Supplement: Supplementary Software — Python script to calculate whether a gRNA could contain internal interactions, both within the gene-specific region and between the gene-specific region and gRNA backbone. Use of the script is described in detail in the Methods. [file ncomms11750-s2.zip › gRNAInteractionScreen_ThymeFeb2016.py]

#!/usr/bin/python

import os,sys,glob,argparse,string

comp = {
	'A':'T',
	'C':'G',
	'G':'C',
	'T':'A',
	'a':'t',
  'c':'g',
	'g':'c',
	't':'a',
}


def compbase(char):
	try: return comp[char]
	except: return 'N'

def rvscomplement(seq):
	return string.join([ compbase(base) for base in reversed(seq)], '')

def ggsub(seq):
	seqlist = []
	for i in seq:
		seqlist.append(i)
	seqlist[0] = 'G'
	seqlist[1] = 'G'
	return string.join([base for base in seqlist], '')

def gccontent(seq):
	gc = 0
	for i in seq:
		if i =='G' or i == 'g' or i == 'C' or i == 'c':
			gc = gc + 1
	return( float(gc) / float(len(seq)) )

parser = argparse.ArgumentParser(description='Screen gRNAs for internal interactions')

parser.add_argument('-f', type=str, action="store", dest = "f") #file containing gRNAs to screen, using thymine bases instead of uracil currently
parser.add_argument('-bb', action="store_true", dest = "bb") #using extended backbone for gRNA (Cell paper reference, Cas9-GFP tracking)? defaults to original
parser.add_argument('-gg', action="store_true", dest = "gg") #substituting first two nucleotides for g? is set to true if the flag is included, false if not
parser.add_argument('-preG', action="store_true", dest = "preG") #substituting first two nucleotides for g? is set to true if the flag is included, false if not

args = parser.parse_args()

backbone = ""
area1 = ""
area2 = ""

if args.bb == True:
	backbone = "GGGCATCCAGCAGCTGGGTTGTTTTAGAGCTATGCTGGAAACAGCATAGCAAGTTAAAATAAGGCTAGTCCGTTATCAACTTGAAAAAGTGGCACCGAGTCGGTGCTTTT"
	area1 = "AGGCTAGTCCGT"
	area2 = "ATGCTGGAA"
else:
	backbone = "GTTTTAGAGCTAGAAATAGCAAGTTAAAATAAGGCTAGTCCGTTATCAACTTGAAAAAGTGGCACCGAGTCGGTGCTTTT"
	area1 = "AGGCTAGTCCGT"
	area2 = "AGGCTAGTCCGT"

file = open(args.f, 'r')
hairpinsites = set()
hairpinsitesbb = set()
nohairpins = set()
total = 0
GCscreen = 0
for line in file:
	total = total + 1
	cassite = line.split()[0].strip()
	if len(cassite) != 20:
		print "ERROR! gRNA is not 20 bases long, should include all 20 bases and not the PAM, rerun the program with correct length cas sites"
	if args.gg == True:
		cassite = ggsub(cassite)
	#screen for GC content of >40%
	if gccontent(cassite) < 0.40:
		continue
		print "skipping because of low GC: ", gccontent(cassite), cassite
	GCscreen = GCscreen + 1
	cassite = cassite + "GT"
	if args.preG == True:
		cassite = "G" + cassite
	hairpin = False
	for i in range(0,17):
		if gccontent(cassite[i:i+4]) >= 0.5:
			if cassite[i:i+4] in rvscomplement(cassite[i+7:len(cassite)]) or cassite[i:i+5] in rvscomplement(area1) or cassite[i:i+5] in rvscomplement(area2):
					print "Hairpin in:", cassite, "with sequence", cassite[i:i+4]
					hairpin = True
					hairpinsites.add(cassite)
					if cassite[i:i+5] in rvscomplement(area1) or cassite[i:i+5] in cassite[i:i+5] in rvscomplement(area2):
						print "Hairpin with backbone sequence with sequence", cassite[i:i+5]
						hairpinsitesbb.add(cassite)
	if hairpin == False:
		nohairpins.add(cassite)
print "total gRNAs tested: " + str(total) + ", total remaining after GC screening: " + str(GCscreen) + ", number with any hairpin: " + str(len(hairpinsites)) + ", and number with hairpins to the backbone: " + str(len(hairpinsitesbb))
print "gRNAs with hairpins:"
for g in hairpinsites:
	print g
